# Supplementary material for: Identification of Mycobacterium tuberculosis clinical isolates in Bangladesh by a species distinguishable multiplex PCR
Source: BMC Infect Dis. 2010 May 15;10:118. doi: 10.1186/1471-2334-10-118 (PMC2877677; doi:10.1186/1471-2334-10-118)
Supplement: Additional file 1 — Used isolates in current study. Background information of used isolates including sampling site and drug-susceptibility test results. [file 1471-2334-10-118-S1.XLS]

## Sheet: Sheet1
	Additional file 1. Used isolates in current study
	Sample No.	Specimen	Sampling sitea	Drug susceptibilityb				Species identification by MTCD-MPCR and rpoB or rrs sequece analyses
				RFP	INH	SM	EB
	1-SBP1	sputum	Dhaka	S	S	S	R	M. tuberculosis
	1-SBP2	sputum	Dhaka	S	S	R	S	M. tuberculosis
	1-SBP3	sputum	Dhaka	R	S	S	R	M. tuberculosis
	1-SBP4	sputum	Dhaka	S	S	S	S	M. tuberculosis
	1-SBP5	sputum	Dhaka	S	R	R	S	M. tuberculosis
	1-SBP6	sputum	Dhaka	S	S	R	R	M. tuberculosis
	1-SBP7	sputum	Dhaka	S	S	S	S	M. tuberculosis
	1-SBP8	sputum	Dhaka	S	S	S	R	M. tuberculosis
	1-SBP9	sputum	Dhaka	S	S	R	R	M. tuberculosis
	1-SBP10	sputum	Dhaka	S	S	S	R	M. tuberculosis
	1-SBP11	sputum	Dhaka	S	S	R	R	M. tuberculosis
	1-SBP12	sputum	Dhaka	S	S	R	S	M. tuberculosis
	1-SBP13	sputum	Dhaka	S	S	R	S	M. tuberculosis
	1-SBP14	sputum	Dhaka	S	S	R	R	M. tuberculosis
	1-SBP15	sputum	Dhaka	S	S	S	S	M. tuberculosis
	1-SBP16	sputum	Dhaka	S	S	S	S	M. tuberculosis
	1-SBP17	sputum	Dhaka	S	S	S	R	M. tuberculosis
	1-SBP18	sputum	Dhaka	S	S	S	S	M. tuberculosis
	1-SBP19	sputum	Dhaka	S	S	S	S	M. tuberculosis
	1-SBP20	sputum	Dhaka	S	S	R	S	M. tuberculosis
	1-SBP21	sputum	Dhaka	S	S	S	S	M. tuberculosis
	1-SBP22	sputum	Dhaka	S	S	S	S	M. tuberculosis
	1-SBP23	sputum	Dhaka	S	S	S	S	M. tuberculosis
	1-SBP24	sputum	Dhaka	S	S	S	S	M. tuberculosis
	1-SBP25	sputum	Dhaka	S	S	R	S	M. tuberculosis
	1-SBP26	sputum	Dhaka	S	S	R	S	M. tuberculosis
	1-SBP27	sputum	Dhaka	S	S	S	S	M. tuberculosis
	1-SBP28	sputum	Dhaka	S	S	R	S	M. tuberculosis
	1-SBP29	sputum	Dhaka	S	S	R	S	M. tuberculosis
	1-SBP30	sputum	Dhaka	S	S	R	S	M. tuberculosis
	1-SBP31	sputum	Dhaka	R	R	S	R	M. tuberculosis
	1-SBP32	sputum	Dhaka	S	S	S	S	M. tuberculosis
	1-SBP33	sputum	Dhaka	S	S	S	S	M. tuberculosis
	1-SBP34	sputum	Dhaka	S	S	R	S	M. tuberculosis
	1-SBP35	sputum	Dhaka	S	S	S	S	M. tuberculosis
	1-SBP36	sputum	Dhaka	S	S	S	S	M. tuberculosis
	1-SBP37	sputum	Dhaka	S	R	S	S	M. tuberculosis
	1-SBP38	sputum	Dhaka	S	S	R	S	M. tuberculosis
	1-SBP39	sputum	Dhaka	S	R	S	S	M. tuberculosis
	1-SBP40	sputum	Dhaka	S	S	S	S	M. tuberculosis
	1-SBP41	sputum	Dhaka	S	S	R	S	M. tuberculosis
	1-SBP42	sputum	Dhaka	S	S	S	S	M. tuberculosis
	1-SBP43	sputum	Dhaka	S	S	S	S	M. tuberculosis
	1-SBP44	sputum	Dhaka	S	S	S	S	M. tuberculosis
	1-SBP45	sputum	Dhaka	S	S	S	S	M. tuberculosis
	1-SBP46	sputum	Dhaka	S	S	R	R	M. tuberculosis
	1-SBP47	sputum	Dhaka	S	S	S	S	M. tuberculosis
	1-SBP48	sputum	Dhaka	S	R	R	S	M. tuberculosis
	1-SBP49	sputum	Dhaka	S	S	S	S	M. tuberculosis
	1-MDR1	sputum	Dhaka	R	R	R	R	M. tuberculosis
	1-MDR2	sputum	Dhaka	R	R	S	S	M. tuberculosis
	1-MDR3	sputum	Dhaka	R	R	R	R	M. tuberculosis
	1-MDR4	sputum	Dhaka	R	R	S	R	M. tuberculosis
	1-MDR5	sputum	Dhaka	R	R	S	R	M. tuberculosis & Mycobacterium sp., mixture
	1-MDR6	sputum	Dhaka	R	R	R	R	M. tuberculosis
	1-MDR7	sputum	Dhaka	R	R	R	R	M. tuberculosis
	1-MDR8	sputum	Dhaka	R	R	R	S	M. tuberculosis
	1-MDR9	sputum	Dhaka	R	R	R	R	M. tuberculosis
	1-MDR10	sputum	Dhaka	R	R	R	R	M. tuberculosis
	1-MDR11	sputum	Dhaka	R	R	R	R	M. tuberculosis
	1-MDR12	sputum	Dhaka	R	R	R	R	M. tuberculosis & Mycobacterium sp., mixture
	1-MDR13	sputum	Dhaka	R	R	R	R	M. tuberculosis & Mycobacterium sp., mixture
	1-MDR14	sputum	Dhaka	R	R	R	R	M. tuberculosis & Mycobacterium sp., mixture
	1-MDR15	sputum	Dhaka	R	R	R	R	M. tuberculosis
	1-MDR16	sputum	Dhaka	R	R	R	S	M. tuberculosis
	1-MDR17	sputum	Dhaka	R	R	R	R	M. tuberculosis
	1-MDR18	sputum	Dhaka	R	R	R	R	M. tuberculosis
	1-MDR19	sputum	Matlab	R	R	R	R	M. tuberculosis
	1-MDR20	sputum	Matlab	R	R	R	R	M. tuberculosis
	1-MDR21	sputum	Matlab	R	R	R	S	M. tuberculosis
	1-MDR22	sputum	Dhaka	R	R	R	R	M. tuberculosis
	1-MDR23	sputum	Dhaka	R	R	R	R	M. tuberculosis
	1-MDR24	sputum	Dhaka	R	R	R	R	M. tuberculosis
	1-MDR25	sputum	Dhaka	R	R	R	R	M. tuberculosis
	1-MDR26	sputum	Dhaka	R	R	R	R	M. tuberculosis
	1-MDR27	sputum	Dhaka	R	R	R	R	M. tuberculosis
	1-MDR28	sputum	Dhaka	R	R	R	R	M. tuberculosis
	1-MDR29	sputum	Dhaka	R	R	R	R	M. tuberculosis
	1-MDR30	sputum	Dhaka	R	R	R	R	M. tuberculosis
	1-MDR31	sputum	Dhaka	R	R	R	R	M. tuberculosis
	1-MDR32	sputum	Dhaka	R	R	R	R	M. tuberculosis
	1-MDR33	sputum	Dhaka	R	R	R	S	M. tuberculosis
	1-MDR34	sputum	Dhaka	R	R	R	R	M. tuberculosis
	1-MDR35	sputum	Dhaka	R	R	R	R	M. tuberculosis
	1-MDR36	sputum	Dhaka	R	R	R	R	M. tuberculosis
	1-MDR37	sputum	Dhaka	R	R	S	S	M. tuberculosis & Mycobacterium sp., mixture
	1-MDR39	sputum	Dhaka	R	R	R	R	M. tuberculosis
	1-MDR40	surgical injury	Dhaka	R	R	R	R	M. tuberculosis & Mycobacterium sp., mixture
	1-M2	sputum	Matlab	S	S	S	S	M. tuberculosis
	1-M3	sputum	Matlab	S	S	S	S	M. tuberculosis
	1-M4	sputum	Matlab	S	S	S	S	M. tuberculosis
	1-M5	sputum	Matlab	S	S	S	S	M. tuberculosis
	1-M6	sputum	Matlab	S	S	S	S	M. tuberculosis
	1-M7	sputum	Matlab	R	S	R	S	M. tuberculosis
	1-M8	sputum	Matlab	S	S	R	S	M. tuberculosis
	1-M9	sputum	Matlab	S	S	R	S	M. tuberculosis
	1-M10	sputum	Matlab	S	S	S	S	M. tuberculosis
	1-M11	sputum	Matlab	S	S	S	S	M. tuberculosis
	1-M13	sputum	Matlab	R	S	S	S	M. tuberculosis
	1-M14	sputum	Matlab	S	S	S	S	M. tuberculosis
	1-M15	sputum	Matlab	S	S	S	S	M. tuberculosis
	1-M16	sputum	Matlab	S	S	R	S	M. tuberculosis
	1-M17	sputum	Matlab	S	S	S	S	M. tuberculosis
	1-M18	sputum	Matlab	S	S	S	S	M. tuberculosis
	1-EP1	lymph node aspirate	Dhaka	S	R	R	R	M. tuberculosis
	1-EP2	lymph node aspirate	Dhaka	S	S	S	S	M. tuberculosis
	1-EP3	lymph node aspirate	Dhaka	R	R	R	R	M. tuberculosis
	1-Sy1	sputum	Sylhet	S	S	R	S	M. tuberculosis
	1-Sy2	sputum	Sylhet	R	R	S	S	M. tuberculosis
	1-Sy3	sputum	Sylhet	S	S	S	S	M. tuberculosis
	1-Sy5	sputum	Sylhet	S	R	R	S	M. tuberculosis
	1-Sy6	sputum	Sylhet	R	R	R	R	M. tuberculosis & Mycobacterium sp., mixture
	1-Sy7	sputum	Sylhet	S	S	S	S	M. tuberculosis
	1-Sy8	sputum	Sylhet	S	S	S	S	M. tuberculosis
	1-Sy9	sputum	Sylhet	S	S	S	S	M. tuberculosis
	1-SMK1	sputum	Dhaka	S	R	R	S	M. tuberculosis
	1-SMK2	sputum	Dhaka	S	S	R	S	M. tuberculosis
	1-SMK3	sputum	Dhaka	R	S	S	S	M. tuberculosis
	1-SMK4	sputum	Dhaka	S	S	S	S	M. tuberculosis
	1-SMK5	sputum	Dhaka	R	S	S	R	M. tuberculosis
	1-SMK6	sputum	Dhaka	R	S	S	S	M. tuberculosis
	1-SMK7	sputum	Dhaka	S	R	R	S	M. tuberculosis
	1-SMK8	sputum	Dhaka	S	R	R	S	M. tuberculosis
	1-SMK9	sputum	Dhaka	S	R	S	S	M. tuberculosis
	1-SMK10	sputum	Dhaka	R	S	S	S	M. tuberculosis
	1-SMK11	sputum	Dhaka	R	S	S	S	M. tuberculosis
	1-SMK12	sputum	Dhaka	S	R	R	R	M. tuberculosis
	1-SMK13	sputum	Dhaka	S	S	S	S	M. tuberculosis
	1-SMK14	sputum	Dhaka	R	S	S	S	M. tuberculosis
	1-SMK15	sputum	Matlab	S	R	R	S	M. tuberculosis
	1-SMK16	sputum	Matlab	S	R	R	S	M. tuberculosis
	1-SMK18	sputum	Dhaka	R	S	S	R	M. tuberculosis
	1-SMK19	sputum	Dhaka	S	S	S	S	M. tuberculosis
	1-SMK20	sputum	Dhaka	R	S	R	S	M. tuberculosis
	2-P1	sputum	Dhaka	R	R	R	R	M. tuberculosis
	2-P2	sputum	Dhaka	R	R	R	S	M. tuberculosis & Mycobacterium sp., mixture
	2-P3	sputum	Dhaka	R	R	S	S	M. tuberculosis
	2-P4	sputum	Dhaka	R	R	R	R	M. tuberculosis & Mycobacterium sp., mixture
	2-P5	sputum	Dhaka	R	R	R	R	M. tuberculosis
	2-P6	sputum	Dhaka	R	R	R	R	M. tuberculosis
	2-P7	sputum	Dhaka	R	R	R	S	M. tuberculosis
	2-P8	sputum	Dhaka	R	R	R	S	M. tuberculosis & Mycobacterium sp., mixture
	2-P9	sputum	Matlab	R	R	R	R	M. tuberculosis
	2-P10	sputum	Dhaka	R	R	R	R	M. tuberculosis
	2-P11	sputum	Dhaka	R	R	S	S	M. tuberculosis
	2-P13	sputum	Dhaka	R	R	S	R	M. tuberculosis & Mycobacterium sp., mixture
	2-P14	sputum	Dhaka	R	R	R	R	M. tuberculosis
	2-EP1	lymph node aspirate	Dhaka	S	S	S	S	M. tuberculosis
	2-EP2	lymph node aspirate	Dhaka	S	S	S	S	M. tuberculosis
	2-EP3	lymph node aspirate	Dhaka	S	R	R	R	M. tuberculosis & Mycobacterium sp., mixture
	2-EP4	lymph node aspirate	Dhaka	N	N	N	N	M. tuberculosis
	2-EP5	lymph node aspirate	Dhaka	S	S	S	S	M. tuberculosis
	2-EP6	lymph node aspirate	Dhaka	S	S	S	S	M. tuberculosis
	2-EP9	lymph node aspirate	Dhaka	S	S	S	S	M. tuberculosis
	2-EP10	lymph node aspirate	Dhaka	S	S	S	S	M. tuberculosis
	2-EP11	lymph node aspirate	Dhaka	S	S	S	S	M. tuberculosis
	2-EP12	lymph node aspirate	Dhaka	S	S	R	S	M. tuberculosis
	2-EP13	lymph node aspirate	Dhaka	S	S	S	S	M. tuberculosis
	2-EP14	lymph node aspirate	Dhaka	S	S	S	S	M. tuberculosis
	2-EP16	lymph node aspirate	Dhaka	S	S	S	S	M. tuberculosis
	2-EP17	lymph node aspirate	Dhaka	S	S	S	S	M. tuberculosis
	2-EP18	lymph node aspirate	Dhaka	S	S	S	S	M. tuberculosis
	2-EP19	lymph node aspirate	Dhaka	S	S	S	R	M. tuberculosis
	2-EP20	lymph node aspirate	Dhaka	S	S	R	R	M. tuberculosis
	4-1	sputum	Dhaka	R	S	S	S	M. tuberculosis
	4-2	sputum	Dhaka	S	S	S	S	M. tuberculosis
	4-3	sputum	Dhaka	S	S	R	S	M. tuberculosis
	4-6	sputum	Dhaka	S	S	S	R	M. tuberculosis
	4-8	sputum	Dhaka	N	N	N	N	M. tuberculosis
	4-9	sputum	Dhaka	S	S	R	R	M. tuberculosis
	4-10	sputum	Dhaka	S	S	S	S	M. tuberculosis
	4-11	sputum	Dhaka	S	S	S	S	M. tuberculosis
	4-12	sputum	Dhaka	S	S	R	S	M. tuberculosis
	4-13	sputum	Dhaka	S	S	R	S	M. tuberculosis
	4-14	sputum	Dhaka	S	S	S	S	M. tuberculosis
	4-15	sputum	Dhaka	S	S	S	S	M. tuberculosis
	4-16	sputum	Dhaka	S	S	S	S	M. tuberculosis
	4-18	sputum	Dhaka	S	S	S	S	M. tuberculosis
	4-19	sputum	Dhaka	S	S	S	S	M. tuberculosis
	4-20	sputum	Dhaka	S	S	S	S	M. tuberculosis
	4-21	sputum	Dhaka	N	N	N	N	M. tuberculosis
	4-22	sputum	Dhaka	S	S	S	S	M. tuberculosis
	4-23	sputum	Dhaka	S	S	S	S	M. tuberculosis
	4-24	sputum	Dhaka	S	S	S	S	M. tuberculosis
	4-25	sputum	Dhaka	S	S	S	S	M. tuberculosis
	4-26	sputum	Dhaka	S	S	S	S	M. tuberculosis
	4-27	sputum	Dhaka	S	S	S	R	M. tuberculosis
	4-28	sputum	Dhaka	S	S	S	S	M. tuberculosis
	4-29	sputum	Dhaka	S	S	S	S	M. tuberculosis
	4-30	sputum	Dhaka	S	S	S	S	M. tuberculosis
	4-31	sputum	Dhaka	S	S	S	S	M. tuberculosis
	4-32	sputum	Dhaka	S	S	S	R	M. tuberculosis
	4-34	sputum	Dhaka	S	S	S	S	M. tuberculosis
	4-36	sputum	Dhaka	S	S	S	S	M. tuberculosis
	4-37	sputum	Dhaka	N	N	N	N	M. tuberculosis
	4-39	sputum	Dhaka	S	S	R	S	M. tuberculosis
	4-40	sputum	Dhaka	S	S	S	S	M. tuberculosis
	4-41	sputum	Dhaka	S	S	S	S	M. tuberculosis
	4-42	sputum	Dhaka	S	S	S	S	M. tuberculosis
	4-43	sputum	Dhaka	S	S	S	S	M. tuberculosis
	4-44	sputum	Dhaka	S	S	S	S	M. tuberculosis
	4-45	sputum	Dhaka	S	S	S	S	M. tuberculosis
	4-46	sputum	Dhaka	S	R	S	S	M. tuberculosis
	4-47	sputum	Dhaka	S	R	S	S	M. tuberculosis
	4-48	sputum	Dhaka	S	S	S	S	M. tuberculosis
	4-49	sputum	Dhaka	S	S	S	S	M. tuberculosis
	4-50	sputum	Dhaka	S	S	R	S	M. tuberculosis
	4-51	sputum	Dhaka	S	S	R	R	M. tuberculosis
	4-52	sputum	Dhaka	S	S	S	S	M. tuberculosis
	4-53	sputum	Dhaka	S	S	S	S	M. tuberculosis
	4-54	sputum	Dhaka	S	S	S	R	M. tuberculosis
	4-55	sputum	Dhaka	S	S	S	S	M. tuberculosis
	4-56	sputum	Dhaka	S	S	S	R	M. tuberculosis
	4-57	sputum	Dhaka	S	S	S	S	M. tuberculosis
	4-58	sputum	Dhaka	S	S	R	S	M. tuberculosis
	4-59	sputum	Dhaka	S	S	S	S	M. tuberculosis
	4-60	sputum	Dhaka	R	S	R	R	M. tuberculosis
	4-61	sputum	Dhaka	R	S	R	S	M. tuberculosis
	4-62	sputum	Dhaka	R	S	R	S	M. tuberculosis
	4-63	sputum	Dhaka	S	S	S	S	M. tuberculosis
	4-64	sputum	Dhaka	S	S	S	S	M. tuberculosis
	4-65	sputum	Dhaka	S	S	S	S	M. tuberculosis
	4-66	sputum	Dhaka	R	R	R	R	M. tuberculosis
	4-67	sputum	Dhaka	S	S	S	S	M. tuberculosis
	4-68	sputum	Dhaka	S	S	S	S	M. tuberculosis
	4-69	sputum	Dhaka	S	S	S	S	M. tuberculosis
	4-70	sputum	Dhaka	S	S	S	S	M. tuberculosis
	4-71	sputum	Dhaka	S	S	S	S	M. tuberculosis
	4-72	sputum	Dhaka	S	S	S	S	M. tuberculosis
	4-73	sputum	Dhaka	S	S	S	S	M. tuberculosis
	4-74	sputum	Dhaka	S	S	R	S	M. tuberculosis
	4-76	sputum	Dhaka	S	S	R	S	M. tuberculosis
	4-79	sputum	Dhaka	S	S	R	S	M. tuberculosis
	4-80	sputum	Dhaka	S	S	S	S	M. tuberculosis
	4-81	sputum	Dhaka	S	S	S	S	M. tuberculosis
	4-82	sputum	Dhaka	S	S	S	S	M. tuberculosis & Bacillus sp., mixture
	4-83	sputum	Dhaka	S	R	R	S	M. tuberculosis
	4-84	sputum	Dhaka	S	S	S	S	M. tuberculosis
	4-85	sputum	Dhaka	S	R	R	S	M. tuberculosis
	4-86	sputum	Matlab	S	S	R	S	M. tuberculosis
	4-88	sputum	Matlab	S	S	S	S	M. tuberculosis
	4-89	sputum	Matlab	S	S	S	S	M. tuberculosis
	4-90	sputum	Matlab	S	R	S	S	M. tuberculosis
	4-91	sputum	Matlab	S	S	R	S	M. tuberculosis
	4-92	sputum	Matlab	S	S	S	R	M. tuberculosis
	4-93	sputum	Matlab	R	S	R	S	M. tuberculosis
	4-94	sputum	Matlab	S	S	S	S	M. tuberculosis
	4-95	sputum	Matlab	R	S	S	S	M. tuberculosis
	4-96	sputum	Matlab	S	S	S	S	M. tuberculosis
	4-97	sputum	Matlab	S	S	R	S	M. tuberculosis
	4-98	sputum	Dhaka	N	N	N	N	M. tuberculosis
	4-99	sputum	Dhaka	S	R	R	S	M. tuberculosis & Mycobacterium sp., mixture
	4-100	sputum	Dhaka	S	S	S	S	M. tuberculosis
	4-101	sputum	Dhaka	S	S	S	S	M. tuberculosis
	4-102	sputum	Dhaka	S	S	S	S	M. tuberculosis
	4-103	sputum	Dhaka	S	S	S	S	M. tuberculosis
	4-104	sputum	Dhaka	S	S	S	S	M. tuberculosis
	4-105	sputum	Dhaka	S	S	S	S	M. tuberculosis
	4-106	sputum	Dhaka	S	S	S	S	M. tuberculosis
	4-107	sputum	Dhaka	S	S	S	S	M. tuberculosis
	4-108	sputum	Dhaka	S	S	S	S	M. tuberculosis
	4-111	sputum	Dhaka	N	N	N	N	M. tuberculosis
	4-121	sputum	Dhaka	S	S	S	R	M. tuberculosis
	4-122	sputum	Sylhet	R	S	R	R	M. tuberculosis
	5-1	lymph node aspirate	Dhaka	S	S	S	N	M. tuberculosis
	5-2	lymph node aspirate	Dhaka	S	S	S	N	M. tuberculosis
	5-3	sputum	Dhaka	S	S	S	S	M. tuberculosis
	5-4	sputum	Dhaka	N	N	N	N	M. tuberculosis
	5-5	sputum	Dhaka	S	R	R	S	M. tuberculosis
	5-6	sputum	Dhaka	S	S	S	S	M. tuberculosis
	5-7	sputum	Dhaka	S	S	S	S	M. tuberculosis
	5-8	sputum	Dhaka	R	S	S	S	M. tuberculosis
	5-9	sputum	Matlab	S	S	R	S	M. tuberculosis
	5-10	sputum	Matlab	S	S	S	S	M. tuberculosis
	5-11	sputum	Matlab	S	S	S	S	M. tuberculosis
	5-12	sputum	Matlab	R	R	R	R	M. tuberculosis
	5-13	sputum	Matlab	S	S	S	S	M. tuberculosis
	5-14	sputum	Matlab	S	R	R	S	M. tuberculosis
	5-15	sputum	Matlab	R	R	R	R	M. tuberculosis
	5-16	sputum	Dhaka	R	R	R	R	M. tuberculosis & Nocardia sp., mixture
	5-17	sputum	Dhaka	R	R	R	S	M. tuberculosis & Mycobacterium sp., mixture
	5-18	sputum	Dhaka	S	R	S	S	M. tuberculosis & Mycobacterium sp., mixture
	5-20	sputum	Dhaka	N	N	N	N	M. tuberculosis
	5-21	sputum	Dhaka	S	S	S	S	M. tuberculosis
	5-22	sputum	Dhaka	S	S	R	S	M. tuberculosis
	5-23	sputum	Dhaka	S	R	R	S	M. tuberculosis
	5-26	sputum	Dhaka	S	S	S	S	M. tuberculosis
	5-27	sputum	Dhaka	S	S	S	S	M. tuberculosis
	5-28	sputum	Dhaka	S	S	R	S	M. tuberculosis
	5-29	sputum	Dhaka	S	S	S	S	M. tuberculosis
	5-30	sputum	Dhaka	S	S	S	S	M. tuberculosis
	5-31	sputum	Dhaka	R	R	S	S	M. tuberculosis
	5-32	sputum	Dhaka	S	S	S	S	M. tuberculosis
	5-33	sputum	Dhaka	S	S	R	S	M. tuberculosis
	5-34	sputum	Dhaka	S	S	S	S	M. tuberculosis
	5-35	sputum	Dhaka	S	S	S	S	M. tuberculosis
	5-36	sputum	Dhaka	S	R	R	S	M. tuberculosis
	5-37	sputum	Dhaka	S	S	S	S	M. tuberculosis
	5-38	sputum	Dhaka	S	S	S	S	M. tuberculosis
	5-39	sputum	Dhaka	S	S	S	S	M. tuberculosis
	5-40	sputum	Dhaka	S	S	S	S	M. tuberculosis
	5-41	sputum	Dhaka	R	R	R	S	M. tuberculosis
	5-42	sputum	Dhaka	S	S	S	S	M. tuberculosis
	5-43	sputum	Dhaka	S	S	S	S	M. tuberculosis
	5-44	sputum	Dhaka	S	S	R	S	M. tuberculosis
	5-45	sputum	Dhaka	S	S	S	S	M. tuberculosis
	5-46	sputum	Dhaka	S	S	S	S	M. tuberculosis
	5-47	sputum	Dhaka	S	S	S	S	M. tuberculosis
	5-48	sputum	Dhaka	S	S	S	S	M. tuberculosis
	5-49	sputum	Dhaka	S	S	S	S	M. tuberculosis
	5-50	sputum	Dhaka	S	R	R	S	M. tuberculosis
	5-51	sputum	Dhaka	S	S	S	S	M. tuberculosis
	5-52	sputum	Dhaka	S	S	S	S	M. tuberculosis
	5-53	sputum	Dhaka	S	R	R	S	M. tuberculosis
	5-54	sputum	Dhaka	S	S	S	S	M. tuberculosis
	5-55	sputum	Dhaka	R	S	R	S	M. tuberculosis
	5-56	sputum	Dhaka	R	S	S	S	M. tuberculosis
	5-57	sputum	Dhaka	S	S	S	S	M. tuberculosis
	5-58	sputum	Dhaka	S	S	S	S	M. tuberculosis
	5-59	sputum	Dhaka	S	S	R	S	M. tuberculosis
	5-60	sputum	Dhaka	R	S	S	S	M. tuberculosis
	5-61	sputum	Dhaka	S	S	S	S	M. tuberculosis
	5-62	sputum	Dhaka	S	S	S	S	M. tuberculosis
	5-63	sputum	Dhaka	R	S	S	S	M. tuberculosis
	5-64	sputum	Dhaka	S	S	R	S	M. tuberculosis
	5-65	sputum	Dhaka	S	S	R	S	M. tuberculosis
	5-66	sputum	Dhaka	S	S	R	S	M. tuberculosis
	5-67	sputum	Dhaka	S	S	R	S	M. tuberculosis
	5-68	sputum	Dhaka	S	S	S	S	M. tuberculosis
	5-69	sputum	Dhaka	S	S	R	S	M. tuberculosis
	5-70	sputum	Dhaka	S	S	S	S	M. tuberculosis
	5-71	sputum	Dhaka	S	S	S	S	M. tuberculosis
	5-72	sputum	Dhaka	S	S	S	S	M. tuberculosis
	5-73	sputum	Dhaka	S	S	S	S	M. tuberculosis
	5-74	sputum	Dhaka	S	S	S	S	M. tuberculosis
	5-76	sputum	Dhaka	S	S	S	S	M. tuberculosis
	5-77	sputum	Dhaka	S	S	S	S	M. tuberculosis
	5-78	sputum	Dhaka	S	S	S	S	M. tuberculosis
	5-79	sputum	Dhaka	S	S	R	S	M. tuberculosis
	5-80	sputum	Dhaka	S	S	S	S	M. tuberculosis
	5-81	sputum	Dhaka	R	S	S	S	M. tuberculosis
	5-82	sputum	Dhaka	S	S	S	S	M. tuberculosis
	5-83	sputum	Dhaka	S	S	S	S	M. tuberculosis
	5-84	sputum	Dhaka	S	S	S	S	M. tuberculosis
	5-85	sputum	Dhaka	S	S	S	S	M. tuberculosis
	5-86	sputum	Dhaka	S	S	R	S	M. tuberculosis
	5-87	sputum	Dhaka	S	S	R	S	M. tuberculosis
	5-88	sputum	Matlab	S	S	S	S	M. tuberculosis
	5-89	sputum	Dhaka	R	R	R	R	M. tuberculosis & Mycobacterium sp., mixture
	5-91	sputum	Dhaka	R	R	R	R	M. tuberculosis
	a: Dhaka: urban area, Matlab and Sylhet: rural area
	b: RFP: rifampicin, INH: isonicoticacid hydrazide, SM: streptomycin, EB: ethambutol, R: resistant, S: susceptible, N: not determined
